# Supplementary material for: Infectiousness of Asymptomatic Meriones shawi, Reservoir Host of Leishmania major
Source: Pathogens. 2023 Apr 18;12(4):614. doi: 10.3390/pathogens12040614 (PMC10143307; doi:10.3390/pathogens12040614)
Supplement: Supplementary file 1 [file pathogens-12-00614-s001.zip]

Archive with 1 entries (1 files):
- pathogens-2332866-supplementary.pdf
